# Supplementary material for: Effects of Caffeine Supplementation on Cognitive Function and Neuromuscular Performance Across Menstrual Cycle Phases in Eumenorrheic Female Athletes: A Randomized, Double-Blind Placebo-Controlled Pilot Trial
Source: Nutrients. 2026 May 9;18(10):1512. doi: 10.3390/nu18101512 (PMC13209525; doi:10.3390/nu18101512)
Supplement: Supplementary file 1 [file nutrients-18-01512-s001.zip]

Archive with 1 entries (1 files):
- nutrients-4128731-supplementary.pdf
